# Supplementary material for: Untargeted Metabolomics Reveals Color-Dependent Nutritional Variation in Raisins: Insights into Composition and Antioxidant Capacity
Source: Antioxidants (Basel). 2026 Mar 23;15(3):401. doi: 10.3390/antiox15030401 (PMC13023432; doi:10.3390/antiox15030401)
Supplement: Supplementary file 1 [file antioxidants-15-00401-s001.zip]

Archive with 2 entries (2 files):
- Table S1.xlsx
- Supplementary Figures-ZC.pdf
