# Supplementary material for: Untargeted Metabolomics Reveals Color-Dependent Nutritional Variation in Raisins: Insights into Composition and Antioxidant Capacity
Source: Antioxidants (Basel). 2026 Mar 23;15(3):401. doi: 10.3390/antiox15030401 (PMC13023432; doi:10.3390/antiox15030401)
Supplement: Supplementary file 1 [file antioxidants-15-00401-s001.zip › Table S1.xlsx]

## Sheet: Sheet1
Table S1 Screening results of differential metabolites. (Notes: A2: Sultanina; B2: Hongxiangfei; C2: Blackcurrant; D2: Sweet Sapphire).
Compared Groups	Number of total metabolites	Number of total significances	Number of significantly	Number of significantly downregulated total metabolites
			up-regulated total metabolites
A2 vs D2_pos	1036	264	131	133
B2 vs D2_pos	1036	269	88	181
C2 vs D2_pos	1036	270	100	170
A2 vs D2_neg	466	106	39	67
B2 vs D2_neg	466	114	19	95
C2 vs D2_neg	466	127	49	78
